# Supplementary material for: Beyond MIDAS: An In Silico Study of a Putative Noncanonical C16 Binding Site in αvβ3 Integrin
Source: ACS Omega. 2026 Feb 19;11(8):13606–28. doi: 10.1021/acsomega.5c11287 (PMC12961469; doi:10.1021/acsomega.5c11287)
Supplement: Supplementary file 2 [file ao5c11287_si_002.zip]

Archive with 26 entries (26 files):
- def_vec.gif
- __MACOSX/._def_vec.gif
- mode_1.gif
- __MACOSX/._mode_1.gif
- mode_2.gif
- __MACOSX/._mode_2.gif
- mode_3.gif
- __MACOSX/._mode_3.gif
- mode_4.gif
- __MACOSX/._mode_4.gif
- mode_5.gif
- __MACOSX/._mode_5.gif
- pc1.gif
- __MACOSX/._pc1.gif
- pc2.gif
- __MACOSX/._pc2.gif
- pc3.gif
- __MACOSX/._pc3.gif
- pc4.gif
- __MACOSX/._pc4.gif
- pc5.gif
- __MACOSX/._pc5.gif
- pc6.gif
- __MACOSX/._pc6.gif
- pc7.gif
- __MACOSX/._pc7.gif
